# Supplementary material for: Neuronal activity-dependent mechanisms of small cell lung cancer pathogenesis
Source: Nature. 2025 Sep 10;646(8087):1232–42. doi: 10.1038/s41586-025-09492-z (PMC12571889; doi:10.1038/s41586-025-09492-z)
Supplement: Supplementary file 2 — Gene expression signatures. Each tab labels the specific gene signatures queried in single-cell and single-nucleus datasets. [file 41586_2025_9492_MOESM2_ESM.xlsx]

## Sheet: Neurotransmitter receptors
Glutamate	GABA	ACh	NE
Gria1	Gabra1	Chrna1	Adra1a
Gria2	Gabra2	Chrna2	Adra1b
Gria3	Gabra3	Chrna3	Adra1d
Gria4	Gabra4	Chrna4	Adra2a
Grin1	Gabra5	Chrna5	Adra2b
Grin2a	Gabra6	Chrna6	Adra2c
Grin2b	Gabrb1	Chrna7	Adrb1
Grin2c	Gabrb2	Chrna9	Adrb2
Grin2d	Gabrb3	Chrna10	Adrb3
Grin3a	Gabrd	Chrnb1
Grik1	Gabre	Chrnb2
Grik2	Gabrg1	Chrnb3
Grik3	Gabrg2	Chrnb4
Grik4	Gabrg3	Chrnd
Grik5	Gabrp	Chrne
Grid1	Gabrq	Chrng
Grid2	Gabrr1
	Gabrr2
	Gabrr3

## Sheet: Synapse related
gene
Akap1
Akap150
Akap2
Akap5
Arhgef7
Arhgef9
Baiap2
Cacng2
Camk2a
Camk2b
Camk2d
Camk2g
Camkk1
Camkk2
Camkv
Cntn1
Cntn2
Cntnap1
Cntnap2
Cttn
Cttnbp2
Dlg4
Dnm1
Dnm1l
Dnm2
Dnm3
Epha4
Grasp
Gria1
Gria2
Gria3
Gria4
Grid2
Grik2
Grin1
Grin2a
Grin2b
Grin2d
Grip1
Grip2
Grm1
Grm2
Grm3
Grm5
Grm7
Hcn2
Homer1
Homer2
Homer3
Kalrn
Lrrc7
Ncam1
Nlgn1
Nlgn2
Nlgn3
Nos1
Nrcam
Nrxn1
Nrxn2
Nrxn3
Ntrk2
Plcb1
Plcb4
Plcl2
Rasgrf2
Shank1
Shank2
Shank3
Spar
Src
Syngap1
Tiam1
Ttyh1
Gap43
Gja1

## Sheet: Astrocyte related
gene
Cyp26b1
Slc6a11
Cd74
Aqp4
Gja1
Apoe
Sparcl1
Gabbr2
Ac007325.2
Ednrb
Spp1
Agt
Spon1
Cxcl2
Ntrk2
Pi15
Cxcl3
Frmpd2
Pax3
Cst3
Efemp1
Frem1
Gsn
Vwa3a
Tfpi
Gask1b
Hydin
Gdpd2
Ac099489.1
Mgst1
Lrp2
Zic1
Sln
Plxdc2
Pltp
Flnc
Anos1
Vcam1
Wls
Iqca1
Atp1a2
Mfge8
Fzd10-as1
Slc4a4
Aldoc
Zic3
Mmd2
Greb1l
Kctd12
Wnt5a

## Sheet: Astrocyte Synaptogenesis
gene
Sparcl1
Thbs1
Thbs2
Thbs4
Chrdl1
Gpc4
Gpc5
Gpc6
Sparc
Megf10
Mertk
Tgfb1
Tgfb2
Tgfb3
C3
C4b
Il33
Fasn
Srebf1
Phf8
Sp1
Fabp7
Grm5
Mir324
Grin2A
Ntn1
Ncan
Ppargc1a
Ntrk2
CD38
Fbln2
Lrp1

## Sheet: Cell proliferation
gene
ABI1
ACHE
ACVRL1
ADAMTS1
ADAMTS8
ADRA1A
ADRA1B
ADRA1D
ADRA2A
AGGF1
AIF1
ALOX12
ALOX15B
ANG
APC
APPL1
APPL2
AREG
ARHGEF1
ARHGEF2
ARTN
ATP8A2
ATP5IF1
B4GALT7
ADGRB1
BAP1
BCAR1
BCAT1
IL4
BIN1
BLZF1
BMI1
BMP10
BMPR2
BNC1
BNIPL
BRCA1
BRCA2
BST2
BTC
BTG1
BTG2
BTG3
BTG4
BUB1
BUB1B
BUB3
DNPH1
CADM1
CALCA
CAPN1
CAPNS1
CBFA2T2
CBFA2T3
CCDC88A
CCKBR
CCL14
CCL23
CCL3L3
CD160
CD164
CD24
CD274
CD276
CD28
CD33
CD3E
CD40LG
CD47
CD70
CD74
CD79A
CD81
CD86
CDC123
CDC14A
CDC16
CDC25A
CDC25B
CDC25C
CDC27
CDK11B
CDK13
CDC6
CDC7
CDCA7
CDH13
CDK10
CDK2
CDK3
CDK4
CDK5
CDK5R1
CDK6
CDK7
CDK9
CDKN1A
CDKN1C
CDKN2A
CDKN2B
CDKN2C
CDKN2D
CDKN3
CGREF1
CGRRF1
CHEK1
CHRM1
CHRM3
CHRM4
CHRM5
CHRNA10
CHRNA7
CIAO1
CKLF
CKS1B
CKS2
CLEC11A
CLK1
CNOT8
COL18A1
COL4A3
CREG1
CRIP1
CRTAM
CSE1L
CSF1
CSF1R
CSF3
CTBP1
CTBP2
CTF1
CTNNBIP1
CUL1
CUL2
CUL3
CUL4A
CUL5
CXCL1
CXCL10
CXCL5
CCN1
DAB2
DCTN2
DDX11
DELEC1
DERL2
DHPS
DKC1
DLEC1
DLG1
DLG5
DNAJA2
DTYMK
DUSP22
E2F1
E4F1
EBI3
S1PR3
S1PR2
EDN1
EEF1E1
EGFR
EGR4
EHF
EID2
EIF2AK2
EIF5A
EIF5A2
ELANE
ELF4
ELF5
ELN
EMP1
EMP2
EMP3
ENPEP
ENPP7
EPGN
EPHB4
EPS15
EPS8
ERBB2
ERBB4
EREG
ERF
ERG
ETS1
EVI5
FABP3
FABP6
FABP7
FES
FGF10
FGF18
FGF4
FGF5
FGF6
FGF7
FGFBP1
CEP43
VEGFD
FLT1
FLT3
FLT3LG
FLT4
FOSL1
FOXO4
FOXP3
FRK
FSCN1
FTH1
FZD3
GAB1
GAS6
GAS8
GCG
GFI1B
GHRL
GLI1
GLI2
GLMN
GLP2R
GML
GNL3
GNRH1
GPC4
GPNMB
GPX1
GTPBP4
HCLS1
HDGF
HELLS
HGS
HOXC10
HTR1A
ICOSLG
IFITM1
IFRD2
IGF1
IGF1R
IGFBP4
IGFBP6
IGFBP7
IL11
IL12B
IL12RB1
IL12RB2
IL15
IL15RA
IL18
IL1A
IL1B
IL2
IL21
IL27
IFNL1
IL2RA
IL3
IL31RA
IL4
IL5RA
IL6
IL6R
IL7
CXCL8
CXCR2
IL9
IL9R
ING1
ING4
ING5
INHA
INSIG1
INSL4
IRF2
ISG20
JAG2
KHDRBS1
KIF15
KIF2C
KITLG
KLF10
KLF11
KLF4
KLK8
KRT16
KRT2
KRT4
LAMA1
LAMB1
LAMC1
LAMP3
LDOC1
LGI1
LIF
LMO1
LRP1
LRP5
LRPAP1
LST1
LY86
LYN
MAGED1
NAA35
MAP3K11
MAPRE1
MAPRE2
MARK4
MAS1
MATK
MCTS1
MDM2
MDM4
MFN2
MIA
MIF
MKI67
MNAT1
MNT
MPL
MS4A2
MST1R
MT3
MTCP1
MXD1
MXD4
MXI1
MYC
MYO16
NAB2
NANOG
NAP1L1
NASP
NCK1
NCK2
NDN
NDP
NDUFS4
NF1
NF2
NME1
NME2
NOP2
NOTCH2
NOX4
NPM1
NPY
NR6A1
NRDC
NRP1
NUDC
NUP62
TENM1
OPRM1
OSM
OSMR
PA2G4
PAWR
NAMPT
KAT2B
PCNA
PDAP1
PDF
PDGFA
PDGFRA
PDS5B
PDZK1
PEMT
PGF
PIM1
PIM2
PLG
PLK1
POLA1
POU1F1
POU3F2
PPARD
PPM1D
PRDM4
PRDX1
PRG4
PRKD1
PRKRA
THAP12
PRL
PRMT5
PROK2
PRTN3
PSPHP1
PTCH1
PTEN
PTHLH
PTK2B
PTN
PTPRC
PYY
QSOX1
RACGAP1
RAF1
RAPGEF3
RARRES1
PLAAT4
RASGRP4
RBBP4
RBBP7
RBFOX2
REG1A
REG1B
REG3A
RERG
RHOG
RPS27
RPS4X
RUNX3
S100A11
S100B
SCG2
SCIN
AIMP1
SERPINF1
SERTAD1
SESN1
SFN
SFTPD
SIPA1
SIRPG
SKP2
SLAMF1
SLC29A2
SPDYA
SPEG
SPHK1
SPOCK1
SRA1
SSR1
SST
SSTR1
SSTR2
SSTR3
SSTR4
SSTR5
STAMBP
STIL
SYK
TACSTD2
TAL1
TBC1D8
TBRG1
TBRG4
TBX2
TBX3
TBX5
TCF19
TCFL5
TCIRG1
TDGF1
TFDP1
TGFA
TGFB1I1
TGFB2
TGFBI
TGFBR1
TGFBR2
THPO
TIMELESS
TIMP1
TIPIN
TM4SF4
TNFRSF11A
TNFRSF17
TNFRSF8
TNFRSF9
TNFSF12
TNFSF13
TNFSF13B
TNFSF15
TNFSF4
TNFSF8
TNFSF9
TOB1
TOB2
TP53
TP53I11
TPX2
TRAIP
TRIB1
TRIM27
TSC1
TSHR
TSPAN31
TSPO
TSPY1
TTK
TUSC2
TXN
UBE2V2
UBR5
UHRF1
UHRF2
UMOD
USP8
UTP20
VEGFA
VEGFB
VHL
VIP
VIPR1
VTI1B
WARS1
ZEB1
ZFP36L2
ZMYND11
ZPR1
