# Supplementary material for: Neuronal activity-dependent mechanisms of small cell lung cancer pathogenesis
Source: Nature. 2025 Sep 10;646(8087):1232–42. doi: 10.1038/s41586-025-09492-z (PMC12571889; doi:10.1038/s41586-025-09492-z)
Supplement: Supplementary file 3 — Statistical analysis for gene expression signatures. Statistical analyses provided for expression of astrocytic and synaptic gene signatures across distinct clusters in the mouse scRNA-seq dataset. [file 41586_2025_9492_MOESM3_ESM.xlsx]

## Sheet: Synaptic signature
No TTX					With TTX
seurat_clusters	cluster_mean	z_score	Status		seurat_clusters	cluster_mean	z_score	Status
0	0.309176	0.173347	Not Significant		0	0.299954	0.00949664	Not Significant
1	0.310499	0.182979	Not Significant		1	0.381381	0.550911	Not Significant
2	0.366791	0.59282	Not Significant		2	0.174888	-0.82207	Not Significant
3	0.18013	-0.76619	Not Significant		3	0.31721	0.124231	Not Significant
4	0.229333	-0.407965	Not Significant		4	0.365779	0.447169	Not Significant
5	0.0431363	-1.76359	Significant		5	0.421268	0.816118	Not Significant
6	0.260768	-0.179096	Not Significant		6	0.349117	0.336385	Not Significant
7	0.333099	0.347517	Not Significant		7	0.258676	-0.264965	Not Significant
8	0.345327	0.436544	Not Significant		8	0.418975	0.800876	Not Significant
9	0.342534	0.416209	Not Significant		9	0.331794	0.221205	Not Significant
10	0.336347	0.371166	Not Significant		10	0.10199	-1.30677	Not Significant
11	0.200324	-0.619167	Not Significant		11	-0.0628529	-2.40283	Significant
12	0.3038	0.134202	Not Significant		12	0.358477	0.398621	Not Significant
13	0.327664	0.307945	Not Significant		13	0.231225	-0.447488	Not Significant
14	0.537292	1.83417	Significant		14	-0.06771	-2.43512	Significant
15	0.298012	0.092066	Not Significant		15	0.142913	-1.03467	Not Significant
					16	0.302707	0.0277992	Not Significant
					17	0.289033	-0.0631207	Not Significant

## Sheet: Astrocyte Signature
No TTX					With TTX
seurat_clusters	cluster_mean	z_score	Status		seurat_clusters	cluster_mean	z_score	Status
0	0.0609437	-0.305656	Not Significant		0	0.0544687	0.0124258	Not Significant
1	0.0878244	0.258249	Not Significant		1	0.0556392	0.0381588	Not Significant
2	0.0645273	-0.230479	Not Significant		2	0.0499569	-0.0867628	Not Significant
3	0.0581665	-0.363916	Not Significant		3	0.0554097	0.033113	Not Significant
4	0.0952552	0.414131	Not Significant		4	0.0358206	-0.397539	Not Significant
5	0.159757	1.76726	Significant		5	0.0377902	-0.354238	Not Significant
6	0.0832379	0.162033	Not Significant		6	0.037234	-0.366467	Not Significant
7	0.0580923	-0.365473	Not Significant		7	0.0650553	0.245164	Not Significant
8	0.0535594	-0.460563	Not Significant		8	0.0149257	-0.856897	Not Significant
9	0.0773981	0.0395253	Not Significant		9	0.0443487	-0.210055	Not Significant
10	0.056264	-0.403828	Not Significant		10	0.0664171	0.275103	Not Significant
11	0.11278	0.78177	Not Significant		11	0.142838	1.95517	Significant
12	0.0542446	-0.44619	Not Significant		12	0.0444032	-0.208856	Not Significant
13	0.073614	-0.0398581	Not Significant		13	0.085448	0.693483	Not Significant
14	-0.00103501	-1.60585	Significant		14	0.161089	2.35641	Significant
15	0.0617437	-0.288874	Not Significant		15	0.129106	1.65327	Significant
					16	0.0516149	-0.0503125	Not Significant
					17	0.0392524	-0.322094	Not Significant
