# Supplementary material for: Neuronal activity-dependent mechanisms of small cell lung cancer pathogenesis
Source: Nature. 2025 Sep 10;646(8087):1232–42. doi: 10.1038/s41586-025-09492-z (PMC12571889; doi:10.1038/s41586-025-09492-z)
Supplement: Supplementary file 4 — Source Data Fig. 1 [file 41586_2025_9492_MOESM4_ESM.xlsx]

## Sheet: 1c
Sham	Vagotomy
1.10033	0.791851
234.893	0.40643
330.012	3.98904
9.14354	11.8533
1.98122	0.945355
0.640913	6.26077
13.8693	1.70333
1.95871	0.92271
283.738	0.853242
10.2099
1.86122

## Sheet: 1e
			Sham	Vagotomy
A1	24-Jun-2021	18-Nov-2021		0
A2	24-Jun-2021	18-Nov-2021	0
A3	24-Jun-2021	18-Nov-2021		0
A4	24-Jun-2021	18-Nov-2021		0
A5	24-Jun-2021	5-Sep-2021	1
B1	24-Jun-2021	11-Sep-2021	1
B2	24-Jun-2021	6-Sep-2021	0
B3	24-Jun-2021	4-Aug-2021	0
B4	24-Jun-2021	18-Nov-2021		0
B5	24-Jun-2021	13-Aug-2021		0
J1	3-Jan-2022	1-Jun-2022		0
J3	3-Jan-2022	1-Jun-2022	0
K1	4-Jan-2022	1-Jun-2022		0
K2	4-Jan-2022	9-Apr-2022	1
K3	4-Jan-2022	23-Mar-2022		0
L1	4-Jan-2022	1-Jun-2022	0
L3	4-Jan-2022	23-Mar-2022	1
N1	5-Jan-2022	1-Jun-2022		0
N2	5-Jan-2022	14-Feb-2022	0
N3	5-Jan-2022	1-Jun-2022	0

## Sheet: 1d
			Sham	Vagotomy
A1	24-Jun-2021	22-Nov-2021		0
A2	24-Jun-2021	20-Nov-2021	1
A3	24-Jun-2021	11-Nov-2021		1
A4	24-Jun-2021	22-Nov-2021		0
A5	24-Jun-2021	6-Sep-2021	1
B1	24-Jun-2021	4-Aug-2021	1
B2	24-Jun-2021	18-Aug-2021	1
B3	24-Jun-2021	3-Aug-2021	0
B4	24-Jun-2021	20-Nov-2021		1
B5	24-Jun-2021	13-Aug-2021		0
J1	3-Jan-2022	29-Apr-2022		1
J3	3-Jan-2022	1-Jun-2022	0
K1	4-Jan-2022	1-Jun-2022		0
K2	4-Jan-2022	16-Jan-2022	1
K3	4-Jan-2022	23-Mar-2022		0
L1	4-Jan-2022	1-Jun-2022	0
L3	4-Jan-2022	16-Jan-2022	1
N1	5-Jan-2022	1-Jun-2022		0
N2	5-Jan-2022	16-Jan-2022	1
N3	5-Jan-2022	1-Jun-2022	0

## Sheet: 1g
lung
	<5%	5-25%	25-50%	50-75%	>75%
Sham	28.5714	0	0	42.8571	28.5714
Vagotomy	55.5556	22.2222	22.2222	0	0

## Sheet: 1h
liver
	<5%	5-25%	25-50%	50-75%	>75%
Sham	42.8571	14.2857	0	42.8571	0
Vagotomy	100	0	0	0	0

## Sheet: 1i
			Sham	Vagotomy
A1	24-Jun-2021	18-Nov-2021		0
A2	24-Jun-2021	18-Nov-2021	0
A3	24-Jun-2021	18-Nov-2021		0
A4	24-Jun-2021	18-Nov-2021		0
A5	24-Jun-2021	1-Oct-2021	1
B1	24-Jun-2021	27-Sep-2021	1
B2	24-Jun-2021	6-Sep-2021	1
B3	24-Jun-2021	4-Aug-2021	0
B4	24-Jun-2021	18-Nov-2021		0
B5	24-Jun-2021	13-Aug-2021		0
J1	3-Jan-2022	1-Jun-2022		0
J3	3-Jan-2022	1-Jun-2022	0
K1	4-Jan-2022	1-Jun-2022		0
K2	4-Jan-2022	29-Apr-2022	1
K3	4-Jan-2022	23-Mar-2022		0
L1	4-Jan-2022	1-Jun-2022	0
L3	4-Jan-2022	31-Mar-2022	1
N1	5-Jan-2022	1-Jun-2022		0
N2	5-Jan-2022	11-Feb-2022	1
N3	5-Jan-2022	1-Jun-2022	0
