# Supplementary material for: Neuronal activity-dependent mechanisms of small cell lung cancer pathogenesis
Source: Nature. 2025 Sep 10;646(8087):1232–42. doi: 10.1038/s41586-025-09492-z (PMC12571889; doi:10.1038/s41586-025-09492-z)
Supplement: Supplementary file 5 — Source Data Fig. 2 [file 41586_2025_9492_MOESM5_ESM.xlsx]

## Sheet: 2b
Proliferation index
>100μM	<100μM
45.8825	66.2359
45.8847	82.6563
50.6471	83.3621
46.8481	84.2522
64.585	70.4082
80.4613	92.6667
62.2653	80.9914
57.1332	73.6724
60.9256	68.1956

## Sheet: 2d
16T Baseline	+TTX	+Neurons	+Neurons +TTX
0.540541	0.429508	0.773547	0.567033
0.596401	0.589899	0.791011	0.669725
0.501299	0.48723	0.662722	0.528358
0.394813	0.523605	0.597458	0.493002
0.454301	0.454225	0.689218	0.581921

## Sheet: 2e
Baseline	+TTX	+Neurons	+Neurons +TTX
0.527977	0.408511	0.754045	0.425373
0.332226	0.464029	0.753521	0.583969
0.447958	0.53429	0.779755	0.565217
0.584348	0.380546	0.719114	0.563923
0.552198
