# Supplementary material for: Neuronal activity-dependent mechanisms of small cell lung cancer pathogenesis
Source: Nature. 2025 Sep 10;646(8087):1232–42. doi: 10.1038/s41586-025-09492-z (PMC12571889; doi:10.1038/s41586-025-09492-z)
Supplement: Supplementary file 6 — Source Data Fig. 3 [file 41586_2025_9492_MOESM6_ESM.xlsx]

## Sheet: 3i
16T Baseline							+ MK801							+ IPSC-Glutamatergic iN							+ IPSC-Glutamatergic iN + MK801
0.234375	0.286585	0.261745	0.448276	0.428571			0.185185	0.21659	0.375	0.306452				0.675439	0.671795	0.764957	0.652406	0.595092	0.566667	0.6	0.427673	0.410811	0.581498	0.380531	0.566038	0.5

## Sheet: 3j
16T Baseline						+ CNQX						+ IPSC-Glutamatergic iN						+ IPSC-Glutamatergic iN + CNQX
0.338462	0.398458	0.297222	0.360324	0.354515		0.208904	0.279452	0.397196	0.306859	0.273723		0.651282	0.701068	0.613744	0.603571	0.616601	0.688406	0.561358	0.551383	0.497479	0.507752	0.528053	0.497238

## Sheet: 3k
16T			+ TTX			+ Gabazine			+ IPSC-GABAergic iNs			+ IPSC-GABAergic iNs + TTX			+ IPSC-GABAergic iNs + Gabazine
0.355769	0.233129	0.298578	0.334862	0.331034	0.257511	0.255952	0.330769	0.354067	0.717241	0.727273	0.65566	0.595238	0.492147	0.590909	0.526786	0.524324	0.537118
