# Supplementary material for: Neuronal activity-dependent mechanisms of small cell lung cancer pathogenesis
Source: Nature. 2025 Sep 10;646(8087):1232–42. doi: 10.1038/s41586-025-09492-z (PMC12571889; doi:10.1038/s41586-025-09492-z)
Supplement: Supplementary file 7 — Source Data Fig. 4 [file 41586_2025_9492_MOESM7_ESM.xlsx]

## Sheet: 4c
WT	ChR2
0.5	0.87234
0.410256	0.658824
0.627907	0.692308
0.37069	0.664286
0.333333	0.591716
0.322581	0.541667
0.45613	0.614848
0.253521	0.47422

## Sheet: 4d
WT	ChR2
7.33333	35
20.6667	63.6667
14	24.3333
15	46.3333
27.3333	50
27.6667	66.6667

## Sheet: 4g
Mock	Stim
0.515084	0.508159
0.47	0.825974
0.32	0.707134
0.54	0.636242
0.26	0.49
0.36	0.47
	0.43

## Sheet: 4h
Mock	Stim
0.241	0.331
0.288	0.344
0.317	0.346
0.287	0.381
0.317	0.322
	0.418
	0.337

## Sheet: 4k
vehicle	TTX
47.86	8.26
50.18	6.99
58.68	10.78
50.41	13.46
48.07	27.98
45.76	25.94
61.37	18.66
61.21	27.03
56.45	27.08
69.81	28.76
70.28	27.61
65.03	27.34
72.79	26.17
66.04	32.14
77.02	30.2
75.94	27.18
72.37	29.43
71.25	35.99
70.46	21.36
69.4	37.74
69.3	23.14

## Sheet: 4n
tumor burden
Mock	Stim
137547	191243
110911	180497
112363	142377
120850	244406
138360	135281
	202589
	451114
