# Supplementary material for: Neuronal activity-dependent mechanisms of small cell lung cancer pathogenesis
Source: Nature. 2025 Sep 10;646(8087):1232–42. doi: 10.1038/s41586-025-09492-z (PMC12571889; doi:10.1038/s41586-025-09492-z)
Supplement: Supplementary file 8 — Source Data Fig. 5 [file 41586_2025_9492_MOESM8_ESM.xlsx]

## Sheet: 5b
neuron baseline	+ SCLC
0.037	0.109
0.037	0.141
0.081	0.092
0.026	0.082
0.02	0.07
0.04	0.095
0.065	0.05
0.022	0.077439
0.056	0.0613166
0.035	0.0837919
0.03
0.018

## Sheet: 5e
neuron	neuron + 16T
17	21
14	34
14	24
15	21
18	22
21	20
15	17
16	16
14	20
15	36
15	24
17	22
15	22
11	19
18	20
14	23
16	26
15	23
15	25
18	20
16	21
14	23
18	23
14	22
	25
	23
	23
	22
	22
	22
	24
	23
	22
	24
	23
	24
	22
	24
	21
	25
	21
	23
	24
	22
	20
	20
	21
	25
	25
	27
	25
	25
	24
	22
	25
	23
	19
	23
	24
	21
	21
	24
	27
	22
	24
	22
	22
	22
	21
	22
	22
	16
	17
	18
	15
	17
	18
	21
	54
	58
	61
	59
	62
	57
	59
	58
	62
	64
	54
	58
	57
	51
	58
	61
	54
	31
	47
	16
	16
	17
	18
	20
	24
	23
	20
	27
	29
	33
	33
	32
	32
	29
	27
	27
	29
	32
	29
	30
	30
	30
	27
	25
	25
	28
	31
	22
	22
	18
	28
	19
	21
	21
	23
	24
	19
	21
	20
	29
	49
	31
	29
	30
	45
	32
	34
	40
	30
	34
	36
	40
	35
	30
	37
	45
	47
	41
	38
	87
	79
	72
	37
	35
	35
	25
	36
	16
	18
	17

## Sheet: 5f
neuron	neuron + H446
14	14
16	17
14	20
15	15
14	16
16	17
17	26
14	31
13	31
14	29
14	33
17	48
16	49
15	47
13	37
15	46
15	52
15	56
14	46
15	59
15	15
15	20
16	41
13	20
14	16
15	16
18	17
15	21
17	21
12	21
16	22
16	33
14	39
16	27
16	23
17	34
14	40
12	33
15	36
17	31
15	17
12	33
14	20
15	21
14	19
14	13
14	20
15	19
13	18
16	20
16	20
13	26
17	22
14	15
20	39
19	26
18	24
18	26
16	21
22	29
28	29
25	30
22	28
23	31
17	30
13	29
13	32
15	33
16	28
17	31
16	30
14	31
17	31
15	30
15	29
14	33
22	35
16	33
22	28
20	26
34	26
32	29
31	25
29	31
31	30
34	26
34	29
36	26
31	27
10	24
27	30
12	27
14	32
18	31
17	29
14	27
16	35
16	25
18	26
16	20
14	29
14	21
17	26
19	27
19	26
19	32
21	27
19	29
19	30
22	22
22	27
16	26
18	27
21	26
21	26
17	29
17	33
22	29
19	28
21	31
22	25
21	29
22	31
24	28
23	24
17	25
23	27
20	32
23	38
26	29
20	37
19	28
18	29
18	29
19	31
20	30
18	36
22	25
19	31
18	32
22	35
20	29
18	23
20	25
24	36
26	32
21	28
16	27
21	40
22	34
17	35
19	28
24	25
17	30
17	25
15	32
22	25
20	25
18	28
19	26
19	29
19	28
22	30
22	28
20	29
18	37
20	28
22	33
20	34
17	28
18	34
27	25
20	38
20	28
22	28
24	33
21	36
19	27
17	28
16	34
18	32
19	26
24	26
16	27
20	29
25	29
19	33
17	29
18	30
20	30
18	24
23	31
20	30
21	28
20	29
20	35
15	25
18	29
16	34
21	30
17	32
15	33
18	25
21	26
16	27
17	27
19	29
18	27
19	29
19	31
18	24
20	37
17	31
20	32
18	30
18	22
23	33
18	25
20	34
20	30
22	30
21	30
19	35
17	26
19	37
18	29
17	32
19	32
21	30
21	29
19	26
20	29
27	30
30	33
31	38
30	31
26	25
27	33
31	27
36	30
30	28
34	35
33	23
19	27
16	32
22	32
17	29
19	35
16	35
15	27
17	30
16	33
15	32
17	32
22	33
17	27
16	30
15	27
15	32
16	24
14	32
16	30
15	37
19	33
17	25
15	28
15	29
14	29
22	33
18	28
15	20
14	31
15	31
16	21
14	22
15	29
21	41
18	30
18	29
23	32
17	34
20	25
16	30
20	31
15	31
16	30
16	37
15	27
20	28
12	22
20	32
16	40
15	36
15	38
20	33
23	43
21	42
16	40
18	41
14	41
19	25
19	38
15	16
15	19
14	15
16	16
17	22
16	16
15	21
13	23
18	16
26	18
18	17
17	16
16	15
19	19
15	19
15	18
13	20
15	19
22	16
15	22
13	20
23	20
16	18
15	24
14	18
14	20
16	23
12	17
15	15
14	21
20	21
16	21
14	23
16	20
14	22
13	19
17	16
16	15
13	18
15	16
15	18
20	18
20	17
16	19
14	18
14	19
15	18
16	19
16	23
14	21
18	18
11	19
13	22
17	21
19	20
16	19
17	19
12	14
18	24
16	22
14	21
	17
	19
	23
	18
	19
	22
	26
	20
	22
	20
	22
	20
	21
	20
	23
	19
	19
	18
	17
	21
	19
	18
	18
	18
	21
	28
	23
	17
	16
	21
	19
	22
	17
	19
	21
	18
	20
	19
	22
	19
	19
	20
	23
	22
	19
	20
	19
	19
	18
	22
	22
	19
	21
	23
	16
	22
	20
	21
	23
	19
	21
	18
	17
	21
	18
	18
	20
	15
	21
	19
	18
	25
	18
	17
	18
	21
	20
	18
	19
	19
	31
	22
	22
	22
	20
	19
	20
	18
	22
	22
	21
	25
	21
	21
	19
	25
	20
	15
	17
	23
	24
	22
	19
	21
	19
	23
	21
	18
	20
	17
	17
	17
	20
	21
	18
	19
	19
	17
	20
	19
	22
	25
	18
	18
	19
	20
	20
	25
	18
	21
	20
	17
	18
	20
	19
	19
	18
	18
	17
	21
	23
	20
	20
	21
	17
	21
	19
	18
	18
	20
	21
	17
	23
	16
	22
	22
	21
	23
	15
	19
	20
	19
	15
	21
	22
	21
	21
	22
	19
	21
	23
	24
	20
	18
	21
	21
	18
	18
	18
	18
	20
	22
	24
	16
	22
	20
	20
	16
	15
	26
	21
	17
	23
	23
	19
	19
	21
	21
	18
	26
	22
	15
	21
	23
	16
	26
	21
	21
	15
	16
	15
	18
	17
	28
	24
	42
	19
	19
	33
	27
	19
	25
	40
	38
	43
	39
	39
	42
	36
	44
	47
	43
	43
	39
	40
	38
	39
	42
	39
	35
	39
	32
	38
	33
	35
	33
	37
	41
	34
	44
	39
	43
	39
	44
	39
	41
	36
	36
	39
	34
	32
	31
	40
	40
	41
	42
	46
	32
	35
	35
	37
	33
	41
	37
	35
	31
	42
	44
	38
	34
	41
	37
	37
	37
	38
	39
	32
	35
	33
	32
	36
	35
	31
	37
	35
	38
	26
	36
	36
	35
	33
	37
	29
	36
	37
	40
	29
	35
	39
	38
	39
	40
	35
	33
	29
	35
	35
	38
	37
	37
	41
	39
	38
	38
	33
	34
	32
	41
	34
	44
	39
	35
	35
	30
	32
	38
	32
	32
	35
	40
	32
	36
	35
	38
	34
	39
	30
	39
	42
	36
	39
	32
	43
	39
	41
	37
	38
	35
	37
	33
	39
	32
	37
	36
	43
	34
	36
	33
	36
	36
	39
	32
	38
	31
	29
	36
	32
	38
	36
	41
	38
	35
	40
	40
	38
	39
	31
	30
	37
	33
	37
	32
	45
	37
	34
	37
	41
	32
	38
	34
	33
	36
	34
	41
	34
	38
	39
	31
	32
	34
	40
	39
	30
	40
	43
	37
	37
	38
	39
	37
	38
	33
	36
	36
	31
	29
	35
	37
	31
	32
	30
	39
	38
	28
	35
	41
	29
	39
	32
	40
	34
	35
	38
	32
	37
	30
	37
	39
	39
	38
	42
	33
	40
	33
	43
	37
	33
	32
	34
	41
	37
	39
	37
	38
	32
	39
	40
	36
	41
	36
	43
	31
	37
	37
	35
	28
	31
	39
	38
	39
	32
	31
	38
	42
	36
	39
	40
	37
	29
	37
	34
	37
	32
	33
	34
	38
	38
	41
	39
	39
	44
	34
	42
	41
	36
	44
	40
	34
	37
	36
	40
	37
	31
	41
	44
	38
	39
	38
	39
	33
	37
	32
	38
	34
	33
	40
	39
	39
	35
	36
	39
	44
	37
	40
	34
	35
	40
	38
	45
	34
	40
	34
	39
	41
	41
	34
	36
	34
	34
	38
	39
	41
	34
	36
	34
	41
	37
	39
	41
	43
	43
	45
	42
	39
	39
	41
	39
	40
	38
	42
	39
	42
	46
	44
	34
	40
	41
	48
	41
	38
	38
	46
	39
	37
	39
	35
	40
	37
	38
	41
	38
	38
	41
	36
	37
	37
	36
	40
	46
	34
	37
	36
	37
	32
	40
	39
	39
	43
	37
	40
	41
	43
	42
	35
	43
	43
	43
	39
	39
	37
	38
	41
	43
	39
	40
	44
	33
	33
	37
	44
	45
	40
	41
	41
	35
	38
	42
	38
	41
	39
	32
	36
	42
	40
	38
	40
	40
	43
	39
	40
	39
	35
	38
	45
	36
	38
	44
	41
	42
	40
	38
	39
	43
	44
	44
	36
	43
	41
	40
	40
	43
	43
	39
	40
	43
	37
	42
	38
	39
	41
	40
	42
	40
	36
	44
	41
	37
	37
	37
	42
	41
	36
	40
	35
	31
	42
	34
	41
	30
	36
	42
	43
	39
	42
	44
	32
	38
	40
	34
	38
	33
	40
	37
	40
	40
	34
	37
	39
	37
	44
	42
	39
	35
	45
	43
	38
	39
	38
	33
	35
	38
	39
	41
	45
	33
	34
	35
	34
	41
	40
	40
	37
	41
	35
	40
	40
	39
	39
	33
	42
	43
	43
	36
	37
	40
	38
	33
	37
	38
	35
	39
	37
	42
	38
	35
	39
	34
	35
	37
	41
	41
	36
	41
	35
	32
	40
	37
	32
	40
	36
	41
	33
	45
	38
	42
	38
	39
	32
	37
	38
	39
	32
	32
	31
	44
	31
	20
	16
	20
	19
	21
	17
	18
	18
	16
	17
	17
	18
	24
	21
	19
	22
	22
	17
	19
	15
	18
	17
	16
	19
	19
	19
	15
	16
	15
	15
	15
	17
	16
	18
	18
	17
	19
	34
	32
	31
	26
	29
	34
	35
	37
	34
	18
	27
	15
	16
	16
	15
	20
	15
	22
	16
	18
	22
	20
	27
	24
	21
	168
	157
	160
	168
	160
	33
	161
	171
	161
	171
	157
	162
	156
	167
	157
	165
	162
	164
	102
	81
	163
	163
	158
	161
	163
	162
	167
	155
	156
	32
	30
	99
	31
	35
	34
	42
	41
	35
	39
	171
	166
	166
	170
	159
	153
	161
	159
	161
	159
	160
	149
	156
	159
	162
	160
	160
	154
	158
	52
	57
	163
	155
	155
	32
	30
	84
	33
	37
	32
	31
	81
	69
	37
	174
	34
	34
	37
	39
	34
	41
	31
	30
	34
	34
	75
	74
	29
	36
	173
	33
	29
	164
	164
	65
	160
	156
	151
	151
	32
	36
	30
	34
	33
	32
	60
	41
	30
	32
	52
	58
	164
	90
	41
	34
	54
	29
	33
	33
	36
	38
	33
	39
	37
	32
	32
	30
	33
	34
	34
	32
	33
	35
	71
	161
	155
	161
	168
	28
	33
	153
	40
	35
	36
	45
	31
	37
	39
	29
	42
	35
	166
	157
	36
	153
	39
	160
	35
	154
	155
	160
	159
	156
	37
	36
	61
	40
	33
	37
	38
	44
	83
	31
	27
	35
	35
	36
	39
	36
	162
	37
	171
	160
	69
	71
	39
	50
	165
	48
	51
	40
	29
	68
	70
	40
	38
	70
	32
	43
	44
	36
	40
	42
	31
	31
	30
	38
	33
	29
	38
	36
	71
	34
	34
	30
	183
	34
	37
	164
	33
	31
	162
	29
	31
	140
	26
	36
	162
	157
	152
	157
	59
	155
	33
	156
	35
	36
	39
	38
	45
	32
	33
	34
	31
	33
	34
	37
	35
	34
	33
	37
	36
	31
	35
	76
	158
	164
	153
	36
	151
	43
	36
	157
	37
	39
	34
	57
	151
	148
	151
	28
	33
	33
	160
	55
	43
	41
	40
	35
	31
	38
	30
	38
	35
	37
	70
	158
	40
	37
	83
	40
	43
	43
	161
	35
	46
	34
	41
	40
	37
	34
	79
	42
	35
	36
	39
	60
	41
	29
	32
	34
	151
	32
	157
	39
	29
	35
	39
	40
	37
	155
	165
	154
	155
	32
	30
	30
	33
	32
	40
	35
	33
	33
	32
	30
	38
	35
	30
	34
	37
	33
	32
	36
	37
	30
	163
	149
	148
	156
	143
	140
	149
	149
	148
	48
	39
	56
	29
	34
	33
	67
	36
	39
	31
	30
	31
	43
	39
	40
	40
	41
	33
	41
	37
	42
	37
	42
	32
	40
	38
	35
	34
	30
	35
	64
	33
	37
	36
	34
	162
	151
	148
	143
	142
	143
	138
	136
	143
	145
	133
	133
	129
	144
	135
	35
	135
	45
	40
	138
	43
	37
	42
	135
	137
	34
	130
	133
	119
	37
	125
	39
	39
	39
	41
	132
	41
	119
	35
	120
	132
	62
	49
	71
	38
	140
	34
	56
	52
	55
	49
	52
	148
	44
	146
	34
	53
	47
	39
	36
	41
	31
	36
	38
	44
	34
	44
	38
	42
	40
	69
	38
	32
	37
	36
	40
	46
	149
	141
	147
	135
	125
	126
	48
	34
	134
	138
	32
	42
	41
	33
	33
	149
	134
	146
	33
	32
	139
	36
	139
	137
	151
	36
	32
	31
	34
	45
	34
	38
	35
	31
	32
	78
	37
	35
	45
	46
	40
	37
	34
	34
	39
	34
	65
	50
	47
	39
	45
	51
	36
	54
	65
	48
	42
	42
	44
	41
	43
	32
	32
	64
	46
	48
	46
	63
	43
	40
	47
	45
	42
	153
	49
	152
	35
	45
	41
	38
	47
	152
	162
	147
	41
	40
	45
	43
	42
	39
	40
	47
	36
	37
	46
	47
	49
	54
	43
	38
	39
	38
	42
	48
	39
	50
	46
	41
	47
	41
	37
	36
	35
	41
	38
	47
	39
	37
	37
	45
	46
	62
	39
	39
	40
	36
	50
	45
	45
	49
	153
	48
	46
	43
	46
	47
	44
	54
	49
	43
	47
	35
	33
	36
	36
	29
	38
	41
	31
	41
	33
	35
	39
	32
	37
	43
	45
	48
	52
	36
	64
	57
	53
	41
	42
	43
	40
	45
	48
	43
	40
	40
	32
	41
	39
	42
	33
	77
	43
	42
	46
	32
	35
	43
	37
	39
	36
	36
	43
	45
	35
	42
	42
	36
	58
	56
	62
	46
	70
	43
	42
	44
	40
	40
	37
	151
	132
	133
	129
	40
	48
	51
	45
	42
	45
	126
	126
	47
	44
	39
	44
	43
	44
	42
	43
	141
	138
	133
	129
	40
	130
	122
	125
	44
	141
	124
	18
	28
	37
	26
	26
	22
	25
	24
	23
	31
	26
	31
	25
	22
	30
	30
	28
	27
	27
	28
	28
	31
	30
	26
	25
	29
	30
	26
	26
	23
	27
	27
	22
	25
	30
	27
	23
	28
	25
	25
	32
	28
	29
	27
	29
	27
	28
	27
	26
	31
	26
	27
	25
	28
	26
	27
	25
	26
	33
	25
	29
	31
	23
	26
	27
	25
	30
	26
	27
	25
	28
	24
	30
	25
	26
	24
	35
[truncated: 722 more rows]

## Sheet: 5n
H446 SCLC
Vehicle	LEV
39.52	22.17
30.8516	19.38
28.62	18.22
	10.19
	20.18

## Sheet: 5o
16T SCLC
Vehicle	LEV
46.16	29.17
47.45	39.3
48.24	30.2
50.88	31.81
45.21	34.15
40.43	24.22
	25.68
