# Supplementary material for: Neuronal activity-dependent mechanisms of small cell lung cancer pathogenesis
Source: Nature. 2025 Sep 10;646(8087):1232–42. doi: 10.1038/s41586-025-09492-z (PMC12571889; doi:10.1038/s41586-025-09492-z)
Supplement: Supplementary file 9 — Source Data Extended Data Figs. 1–3, 6 and 10–12 [file 41586_2025_9492_MOESM9_ESM.xlsx]

## Sheet: ED1d
	Sham					Vagotomy
0	34.7	34.3	37.9	28.2	26.7	33.8	35.3	40.2	26.6	27
1	32.4	33.5	38.8	28.9	26.4	33.6	34.4	36.8	26.7	25.9
2	33.2	32.2	38.2	29.1	25.8	32.5	33.1	34.7	27.3	23.4
3	34	36	39	31	27	34	35	35	28	25
4	35	34	36	29	26	35	35	31	28	26

## Sheet: ED1e
sham												vagotomy
-2	337000	330500	54610	224700	131500							389200	234300	271800	-26320	150400
-1	217200	218600	185600	201500	101200							248300	374100	236400	231300	30070
0	2.701e+05	3.419e+05	2.529e+06	8.395e+05	3.941e+05	227800	494400	155000	354200	424100	98430	2.258e+05	1.462e+06	1.186e+05	7.592e+04	6.039e+05	174100	92290	188900	146500
1	5.039e+05	7.578e+05	9.332e+05	4.206e+05	2.294e+05							1.405e+05	5.343e+05	8.064e+04	1.154e+06	5.572e+05
2	245200	192100	1592000	975900	780800	90290	1299000	203900	3081000	1700000	118200	144700	393700	67170	1524000	265900	204100	232000	251800	158200
3	1.594e+05	6.727e+05	7.029e+06	2.344e+05		112300	1749000	169300	5868000	1791000	170100	1.688e+05	3.816e+05	7.520e+04	7.097e+05	5.709e+05	348700	25770	119400	230700
4	241200	467500	6428000	1053000		111300	1945000	114000	4636000	606400	128700	206600	664400	112900	540600		367200	159200	118000	138900
5	207900	548000	4674000	4747000		126600	4775000	287100	19330000	4330000	115100	83980	1511000	54780	492600		801600	110700	213000	166400
6	2.625e+05	1.418e+05	5.595e+06	7.676e+06		160100	2168000	282900	7471000		115900	1.317e+05	2.750e+05	1.092e+06	8.869e+05		545000	191200	139100	115800
7	161400	8687000	5929000			858600	3240000	344100	10850000		115600	126100	269900	165300	234900		955700	177000	79990	124900
8	4.337e+05	7.163e+06	4.567e+06			1.458e+05	5.595e+06	4.032e+05	2.462e+07		1.249e+05	2.158e+05	1.059e+05	2.452e+05	8.061e+04		6.762e+05	1.690e+05	1.120e+05	1.479e+05
9	4.508e+05	1.464e+07	6.054e+07			6.312e+04	4.815e+06	3.765e+05	1.061e+08		1.065e+05	9.927e+04	1.748e+06	8.157e+04	8.190e+05		8.956e+05	1.923e+05	1.194e+05	2.327e+05
10	2.972e+05	8.031e+07	8.346e+08			1.460e+05	6.857e+06	3.036e+05	1.005e+08		1.832e+05	1.788e+05	5.942e+05	4.731e+05	8.999e+05		1.090e+06	1.572e+05	1.743e+05	1.250e+05
11	7.885e+05	1.755e+08				96590	8707000	685100	196600000		99990	4.803e+05	6.327e+05	1.342e+06	6.820e+05		1028000	190500		145900
12	1.766e+05					216400	16970000	450000	1112000000		181100	1.488e+05	6.184e+05	2.801e+04	9.167e+05		1033000	218000		135100
13	1.246e+06					1.578e+05	1.237e+07	1.532e+05			1.895e+05	1.446e+05	1.411e+05	1.279e+05	4.346e+04		1.795e+06	2.122e+05		1.252e+05
14	8.149e+05					200600	890500000	212200			223000	1.586e+05	2.158e+06	2.319e+05	8.872e+05		9618000	4058000		145400
15	1.089e+06					1.467e+05		1.354e+05			9.731e+04	1.971e+05	6.573e+06	2.340e+05	1.811e+06		9.382e+06	1.077e+05		1.411e+05
16	4.079e+06					1.789e+05		1.947e+05			1.429e+05	2.390e+05	1.159e+07	1.240e+05	5.985e+06		6.830e+06	1.411e+05		1.322e+05

## Sheet: ED1f
Sham	Vagotomy
52.5	0
70	0
64.5833	25
0	5
2	13
45	17
45	0
	5
	1

## Sheet: ED1g
Sham	Vagotomy
50	0
55	0
50	0
5	0
0	0
0	0
0	0
	0
	0

## Sheet: ED1j
Early Tumor	Late Tumor
22.11	1.39
16.08	0.31
10.26	0.82
7.69
7.38

## Sheet: ED1k
		Sham	Vagotomy
1-Oct-2021	8-Oct-2021		1
1-Oct-2021	22-Nov-2021	0
1-Oct-2021	17-Oct-2021	1
1-Oct-2021	8-Oct-2021		1
1-Oct-2021	30-Oct-2021		0
1-Oct-2021	22-Nov-2021		0
1-Oct-2021	22-Nov-2021	0
26-Dec-2021	16-Jan-2022	1
26-Dec-2021	1-Jun-2022		0
26-Dec-2021	1-Jun-2022	0
26-Dec-2021	6-Mar-2022		0
26-Dec-2021	30-Mar-2022	1
27-Dec-2021	19-Mar-2022		1
27-Dec-2021	16-Jan-2022		1
27-Dec-2021	1-Jun-2022	0
27-Dec-2021	16-Jan-2022		1

## Sheet: ED1m
		Sham	Vagotomy
1-Oct-2021	8-Nov-2021		1
1-Oct-2021	22-Nov-2021	0
1-Oct-2021	15-Nov-2021	1
1-Oct-2021	15-Nov-2021		1
1-Oct-2021	30-Oct-2021		0
1-Oct-2021	22-Nov-2021		0
1-Oct-2021	22-Nov-2021	0
26-Dec-2021	31-Jan-2022	1
26-Dec-2021	1-Jun-2022		0
26-Dec-2021	9-Apr-2022	0
26-Dec-2021	6-Mar-2022		0
26-Dec-2021	30-Mar-2022	1
27-Dec-2021	19-Mar-2022		1
27-Dec-2021	9-Apr-2022		1
27-Dec-2021	1-Jun-2022	0
27-Dec-2021	1-Feb-2022		1

## Sheet: ED1l
		Sham	Vagotomy
1-Oct-2021	29-Oct-2021		1
1-Oct-2021	22-Nov-2021	0
1-Oct-2021	29-Oct-2021	1
1-Oct-2021	17-Oct-2021		1
1-Oct-2021	30-Oct-2021		0
1-Oct-2021	22-Nov-2021		1
1-Oct-2021	22-Nov-2021	0
26-Dec-2021	24-Jan-2022	1
26-Dec-2021	1-Jun-2022		0
26-Dec-2021	9-Apr-2022	1
26-Dec-2021	6-Mar-2022		0
26-Dec-2021	30-Mar-2022	0
27-Dec-2021	19-Mar-2022		0
27-Dec-2021	13-Mar-2022		1
27-Dec-2021	1-Jun-2022	0
27-Dec-2021	31-Jan-2022		1

## Sheet: ED2a
		Sham	Vagotomy
18-Mar-2023	29-Apr-2023		1
18-Mar-2023	27-Apr-2023	1
18-Mar-2023	28-Apr-2023		1
18-Mar-2023	20-Apr-2023	1
18-Mar-2023	20-Apr-2023		1
18-Mar-2023	21-Apr-2023	1

## Sheet: ED2b
Sham	Vagotomy
25.2	20.5
30.3	18.7
18.7	22.6

[truncated: 10 more sheets: ED2c, ED2d, ED3b, ED6d, ED10c, ED11g, 12b, 12c, 12o, 12p]
